# Supplementary material for: Appraising the causal relationship between kidney function and hearing performance: a two-sample Mendelian randomization study
Source: Ren Fail. 2026 May 14;48(1):2663653. doi: 10.1080/0886022X.2026.2663653 (PMC13178041; doi:10.1080/0886022X.2026.2663653)
Supplement: Supplemental Material [file IRNF_A_2663653_SM2267.csv]

Exposure	Outcome	Method	nSNP	Beta	SE	p-value
SRT_left	BUN	MR Egger	18	0.014725923	0.026082662	0.580184746
		Weighted median	18	0.002157734	0.017216001	0.900259901
		Inverse variance weighted	18	0.006005334	0.01214348	0.62093084
		Simple mode	18	0.00108484	0.028636179	0.970221856
		Weighted mode	18	0.001580104	0.025905664	0.952074895
SRT_left	CKD	MR Egger	18	0.31651686	0.287106702	0.286579079
		Weighted median	18	-0.192017956	0.182242597	0.292048103
		Inverse variance weighted	18	-0.127067549	0.149407991	0.395061844
		Simple mode	18	-0.197155359	0.286780854	0.501054502
		Weighted mode	18	-0.197155359	0.216045462	0.374232291
SRT_left	eGFR	Inverse variance weighted	2	-0.005839375	0.014944901	0.695999128
		Weighted median	NA	NA	NA	NA
		Inverse variance weighted	NA	NA	NA	NA
		Simple mode	NA	NA	NA	NA
		Weighted mode	NA	NA	NA	NA
SRT_right	BUN	MR Egger	15	-0.083349281	0.06426009	0.21715817
		Weighted median	15	0.016696848	0.019444265	0.390504423
		Inverse variance weighted	15	0.009679187	0.017067881	0.570646559
		Simple mode	15	0.025663066	0.034906128	0.474353216
		Weighted mode	15	0.028138076	0.033290913	0.412201694
SRT_right	CKD	MR Egger	15	0.644072377	0.602461299	0.304488274
		Weighted median	15	0.060891082	0.195139343	0.755010899
		Inverse variance weighted	15	0.036706679	0.152404916	0.809671605
		Simple mode	15	0.014167386	0.320188012	0.965332366
		Weighted mode	15	0.007339676	0.324196386	0.982257275
SRT_right	eGFR	MR Egger	NA	NA	NA	NA
		Weighted median	NA	NA	NA	NA
		Inverse variance weighted	NA	NA	NA	NA
		Simple mode	NA	NA	NA	NA
		Weighted mode	NA	NA	NA	NA
