# Supplementary material for: Appraising the causal relationship between kidney function and hearing performance: a two-sample Mendelian randomization study
Source: Ren Fail. 2026 May 14;48(1):2663653. doi: 10.1080/0886022X.2026.2663653 (PMC13178041; doi:10.1080/0886022X.2026.2663653)
Supplement: Supplemental Material [file IRNF_A_2663653_SM2264.csv]

SNP	effect_	other_	eaf	beta	se	pval	F
	allele	allele
rs9527043	G	A	0.450829	-0.0214244	0.00370582	7.40E-09	33.42325133
rs9926217	C	A	0.132719	0.0290053	0.00538043	7.00E-08	29.0616824
rs113026124	A	G	0.119977	-0.0290953	0.00564585	2.60E-07	26.55748886
rs12650493	T	C	0.407703	0.0188237	0.00372643	4.40E-07	25.51667313
rs6736769	A	T	0.425688	-0.0184248	0.00369951	6.30E-07	24.80373904
rs111829187	T	C	0.009361	-0.10394	0.0209078	6.60E-07	24.71432485
rs1024772	G	A	0.211802	0.0217548	0.00449627	1.30E-06	23.41021621
rs1730769	A	G	0.273207	-0.019757	0.00410533	1.50E-06	23.16038924
rs2680204	A	G	0.088761	-0.0314048	0.00659086	1.90E-06	22.70428818
rs75776695	A	C	0.034445	0.0481974	0.0101488	2.00E-06	22.55370179
rs56212097	G	A	0.090629	0.0304904	0.00642689	2.10E-06	22.50735755
rs35282212	T	G	0.436594	0.0170465	0.00368726	3.80E-06	21.3728738
rs74146992	G	A	0.052129	0.0383161	0.00830827	4.00E-06	21.2687219
rs11757377	A	G	0.113417	-0.0267521	0.00581132	4.20E-06	21.19171855
rs12635223	A	G	0.273383	-0.0191517	0.00417938	4.60E-06	20.99862898
rs11130959	T	C	0.591525	-0.017192	0.00375208	4.60E-06	20.99464936
rs1934991	A	G	0.461068	0.0168643	0.00367995	4.60E-06	21.00162032
