# Supplementary material for: Appraising the causal relationship between kidney function and hearing performance: a two-sample Mendelian randomization study
Source: Ren Fail. 2026 May 14;48(1):2663653. doi: 10.1080/0886022X.2026.2663653 (PMC13178041; doi:10.1080/0886022X.2026.2663653)
Supplement: Supplemental Material [file IRNF_A_2663653_SM2261.csv]

SNP	effect_	other_	eaf	beta	se	pval	F
	allele	allele
rs146335245	C	T	0.012163	0.109049	0.0192079	1.40E-08	32.23172898
rs910868	G	C	0.724742	-0.0221879	0.00410828	6.60E-08	29.16838134
rs12598902	T	C	0.350817	-0.019142	0.00384144	6.30E-07	24.83056006
rs9481702	A	G	0.146731	0.0253109	0.00517227	9.90E-07	23.947093
rs6596957	G	A	0.25206	0.0205777	0.00421223	1.00E-06	23.86544348
rs117871738	C	G	0.045219	-0.0439788	0.00904614	1.20E-06	23.63524676
rs12267612	G	C	0.144105	0.0254269	0.00525126	1.30E-06	23.44551555
rs149361808	T	C	0.006667	0.110933	0.023065	1.50E-06	23.13207533
rs17570065	C	G	0.089763	-0.0303434	0.00641494	2.20E-06	22.37398214
rs1959564	C	T	0.659512	-0.0182634	0.00386516	2.30E-06	22.32689393
rs10420708	G	T	0.162106	-0.0238565	0.00505131	2.30E-06	22.30516359
rs115823538	A	C	0.019172	0.0636897	0.0135227	2.50E-06	22.18255565
rs870856	G	C	0.298801	0.0189123	0.00402913	2.70E-06	22.03261961
rs28417388	C	T	0.027924	0.0511967	0.0111126	4.10E-06	21.22523819
rs72695403	T	C	0.030359	0.0527803	0.0114522	4.10E-06	21.24055503
rs10991774	A	G	0.144406	0.0246391	0.0053522	4.20E-06	21.19263766
rs6934329	G	A	0.189433	-0.0214029	0.00466358	4.40E-06	21.06232852
rs145831601	A	G	0.023029	0.0572644	0.0124814	4.50E-06	21.0495505
