# Supplementary material for: Appraising the causal relationship between kidney function and hearing performance: a two-sample Mendelian randomization study
Source: Ren Fail. 2026 May 14;48(1):2663653. doi: 10.1080/0886022X.2026.2663653 (PMC13178041; doi:10.1080/0886022X.2026.2663653)
Supplement: Supplemental Material [file IRNF_A_2663653_SM2260.csv]

SNP	effect_	other_	eaf	beta	se	pval	F
	allele	allele
rs10086569	T	C	0.24	0.0028	0.0004	5.73E-12	47.4044
rs10122824	T	G	0.34	-0.0024	0.0004	2.84E-10	39.7998
rs10224002	A	G	0.72	0.0068	0.0004	2.74E-66	295.7881
rs1028455	A	T	0.33	0.0021	0.0004	1.90E-08	31.5851
rs10430743	T	G	0.43	0.0025	0.0003	2.86E-13	53.3179
rs1047891	A	C	0.31	-0.0065	0.0004	3.59E-64	286.0594
rs10498755	T	C	0.083	-0.0049	0.0006	6.04E-15	60.898
rs10838702	T	G	0.38	-0.0023	0.0004	6.31E-11	42.7174
rs10846157	A	C	0.81	-0.0036	0.0004	1.34E-16	68.4115
rs10851885	A	G	0.76	0.005	0.0004	3.28E-34	148.7239
rs10887903	A	G	0.53	0.0019	0.0003	3.52E-08	30.39
rs10964603	T	C	0.78	-0.0025	0.0004	7.75E-09	33.3243
rs10994860	T	C	0.19	0.0039	0.0004	2.70E-18	76.1119
rs11062167	A	G	0.53	-0.0042	0.0003	7.08E-34	147.2375
rs11071738	T	C	0.53	-0.0025	0.0003	5.49E-13	52.0304
rs11227260	T	G	0.35	-0.0032	0.0004	4.47E-19	79.6487
rs112545201	T	C	0.13	-0.0042	0.0005	8.79E-17	69.2253
rs11260709	T	C	0.68	0.0024	0.0004	1.87E-10	40.5854
rs11261022	A	C	0.36	-0.0027	0.0004	3.67E-14	57.3332
rs112880707	T	C	0.11	0.0056	0.0006	6.69E-23	97.0901
rs113572081	C	G	0.14	-0.0027	0.0005	4.92E-08	29.7422
rs113956264	T	C	0.036	0.0081	0.0012	1.65E-11	45.3467
rs1153855	C	G	0.62	0.0086	0.0004	1.23E-132	600.5559
rs115926813	A	G	0.04	-0.0054	0.0009	1.24E-09	36.9141
rs11644400	T	C	0.85	-0.003	0.0005	1.11E-09	37.124
rs11657044	T	C	0.17	-0.0076	0.0005	5.34E-60	266.9451
rs11694902	A	G	0.14	0.0041	0.0005	2.14E-16	67.4815
rs117113238	A	G	0.095	0.0039	0.0006	1.06E-10	41.7114
rs11753995	A	G	0.17	0.0034	0.0005	4.58E-13	52.3752
rs11784052	T	C	0.46	0.0027	0.0004	9.78E-15	59.9745
rs11794652	A	G	0.16	-0.0028	0.0005	9.34E-09	32.9836
rs11856829	T	C	0.49	0.0027	0.0004	2.38E-13	53.6873
rs11951093	A	G	0.42	-0.0056	0.0004	2.05E-54	241.2735
rs12163971	A	C	0.16	-0.0032	0.0005	4.33E-12	47.9518
rs12207180	A	T	0.12	-0.0085	0.0005	1.21E-56	251.5645
rs1268176	A	G	0.34	0.0027	0.0004	7.05E-14	56.0751
rs12736457	C	G	0.87	0.0056	0.0005	8.79E-27	114.7813
rs12920176	A	C	0.59	-0.0026	0.0004	2.35E-13	53.6875
rs12940987	A	G	0.77	-0.0043	0.0004	3.84E-25	107.2919
rs12989250	A	G	0.31	-0.0026	0.0004	1.23E-11	45.9395
rs13047277	T	C	0.72	0.0022	0.0004	4.86E-08	29.7721
rs13146355	A	G	0.44	-0.0074	0.0003	8.31E-102	458.9715
rs13157326	A	G	0.48	-0.0027	0.0004	2.95E-12	48.7151
rs13230509	C	G	0.69	-0.0055	0.0004	4.04E-37	162.0635
rs132641	A	G	0.16	-0.0027	0.0005	1.30E-08	32.3156
rs1377164	T	C	0.21	0.0034	0.0004	9.84E-16	64.4677
rs1397764	A	G	0.28	0.0047	0.0004	7.83E-34	147.0156
rs140179699	A	G	0.95	0.0073	0.0011	1.16E-11	46.0266
rs1458038	T	C	0.3	0.0032	0.0004	3.60E-17	70.9679
rs1509117	A	T	0.3	0.0025	0.0004	3.33E-10	39.4698
rs1548945	T	C	0.41	0.0037	0.0004	1.27E-24	104.9612
rs1569011	A	G	0.44	0.002	0.0003	1.73E-08	31.7645
rs1585499	T	C	0.45	-0.003	0.0004	7.00E-17	69.6878
rs1595810	A	G	0.2	-0.0024	0.0004	4.40E-08	29.9562
rs1643471	T	C	0.54	0.0023	0.0004	4.68E-10	38.8017
rs168505	T	C	0.4	-0.0027	0.0004	2.18E-14	58.3466
rs16930370	T	C	0.82	0.0041	0.0005	1.87E-19	81.3502
rs1719934	A	G	0.54	0.0028	0.0003	3.73E-16	66.3818
rs17696736	A	G	0.57	0.002	0.0004	9.72E-09	32.8888
rs1819008	T	C	0.55	-0.0019	0.0003	2.49E-08	31.0542
rs187355703	C	G	0.97	0.0101	0.0011	9.45E-19	78.1765
rs1883991	A	C	0.69	-0.0032	0.0004	2.33E-17	71.8613
rs1887252	C	G	0.64	-0.0029	0.0004	7.45E-16	64.9769
rs1910738	T	G	0.71	0.0023	0.0004	1.15E-08	32.5631
rs1913641	T	G	0.48	-0.002	0.0003	4.77E-09	34.2728
rs1994887	A	C	0.28	-0.0024	0.0004	2.34E-09	35.6549
rs2039424	A	G	0.62	0.0048	0.0004	9.75E-41	178.5659
rs2068888	A	G	0.45	-0.0026	0.0003	6.31E-14	56.25
rs2071047	A	G	0.41	0.002	0.0003	1.10E-08	32.6577
rs2074204	T	C	0.26	-0.0025	0.0004	2.18E-10	40.2924
rs2145166	A	G	0.16	-0.0033	0.0006	1.38E-08	32.217
rs2156664	T	C	0.27	-0.0021	0.0004	3.76E-08	30.2684
rs223308	A	G	0.52	-0.0027	0.0003	3.00E-15	62.2371
rs2235826	A	T	0.81	-0.0033	0.0005	3.94E-13	52.6909
rs2244237	T	G	0.22	0.0027	0.0004	8.43E-11	42.1493
rs2252281	T	C	0.61	0.0041	0.0004	8.47E-30	128.5455
rs233438	A	G	0.81	0.0043	0.0004	2.84E-22	94.1964
rs2365286	A	G	0.74	-0.0033	0.0004	2.08E-17	72.054
rs2412608	T	C	0.49	0.0031	0.0004	4.31E-18	75.2022
rs2490391	A	C	0.46	-0.0025	0.0003	5.46E-13	52.0516
rs2509851	A	C	0.63	0.0021	0.0004	1.62E-09	36.3744
rs2608915	A	G	0.78	0.0025	0.0004	2.38E-09	35.6381
rs2634675	A	G	0.46	0.0028	0.0004	5.30E-13	52.0965
rs267738	T	G	0.79	-0.005	0.0004	1.33E-32	141.3789
rs27879	A	C	0.6	-0.002	0.0004	1.86E-08	31.6286
rs2792796	T	C	0.61	-0.0021	0.0004	3.14E-09	35.0916
rs281380	T	C	0.63	-0.0022	0.0004	1.90E-09	36.0781
rs2823139	A	G	0.34	-0.0027	0.0004	1.01E-13	55.349
rs2834321	A	G	0.18	-0.0027	0.0004	2.34E-09	35.6645
rs2954017	T	C	0.46	0.0026	0.0004	3.18E-11	44.0535
rs3018667	A	G	0.32	-0.0024	0.0004	1.23E-10	41.4261
rs303937	A	T	0.41	0.0027	0.0004	2.90E-14	57.8078
rs3111316	A	G	0.59	-0.0019	0.0004	4.89E-08	29.7605
rs3134605	T	C	0.8	0.0033	0.0004	2.77E-13	53.3611
rs325442	A	G	0.4	0.0021	0.0003	3.02E-09	35.1543
rs34117451	T	C	0.17	-0.0026	0.0005	1.52E-08	32.0361
rs35004449	T	G	0.27	0.0027	0.0004	2.56E-12	48.9891
rs35072105	A	G	0.55	-0.0021	0.0004	1.97E-09	36.0068
rs35472707	T	C	0.05	-0.0075	0.0008	9.53E-20	82.7084
rs35629566	C	G	0.83	0.003	0.0005	5.73E-10	38.424
rs363092	A	C	0.42	-0.0022	0.0004	5.55E-10	38.4732
rs3731906	T	C	0.67	-0.003	0.0004	2.30E-15	62.7709
rs3744139	T	G	0.66	0.0023	0.0004	3.39E-10	39.4291
rs3757387	T	C	0.55	0.0029	0.0004	2.48E-16	67.1893
rs3791221	A	G	0.65	0.0021	0.0004	3.00E-09	35.1922
rs3793805	A	G	0.57	-0.002	0.0004	1.03E-08	32.8022
rs3795503	T	C	0.33	0.0022	0.0004	1.51E-08	32.0556
rs3797537	A	G	0.71	0.0021	0.0004	1.86E-08	31.6556
rs3812036	T	C	0.26	-0.0069	0.0004	3.19E-64	286.3841
rs3814828	A	G	0.38	0.0022	0.0004	2.13E-09	35.8442
rs3822939	A	G	0.46	-0.0028	0.0003	3.08E-16	66.7388
rs3845534	A	G	0.49	-0.0019	0.0003	3.91E-08	30.1976
rs3850625	A	G	0.12	0.0048	0.0006	3.57E-18	75.5569
rs3905668	A	G	0.72	-0.0026	0.0004	2.81E-11	44.3285
rs3925584	T	C	0.55	-0.0055	0.0003	3.01E-56	249.682
rs396341	T	C	0.26	0.003	0.0004	1.72E-14	58.8332
rs3993747	A	G	0.64	-0.0022	0.0004	2.73E-09	35.3516
rs407102	T	C	0.7	0.0031	0.0004	3.80E-16	66.335
rs4072824	A	C	0.67	0.0023	0.0004	8.38E-09	33.194
rs41284816	T	G	0.026	-0.0079	0.0012	1.56E-10	40.9542
rs4410790	T	C	0.37	-0.0023	0.0004	1.92E-10	40.5475
rs4566	T	G	0.61	0.002	0.0004	1.03E-08	32.7958
rs4567937	A	G	0.32	-0.0032	0.0004	6.40E-18	74.3871
rs4656220	T	C	0.37	0.0021	0.0004	1.60E-09	36.4203
rs4668134	A	T	0.98	-0.0102	0.0016	1.58E-10	40.9198
rs4788809	A	G	0.37	-0.0021	0.0004	2.46E-09	35.5684
rs4794814	A	G	0.75	-0.0059	0.0004	5.03E-49	216.5881
rs4808154	T	C	0.71	0.0026	0.0004	7.77E-09	33.3245
rs4820324	C	G	0.58	-0.0023	0.0004	2.39E-11	44.6347
rs4836732	T	C	0.53	0.0025	0.0003	4.69E-13	52.3243
rs4871905	C	G	0.42	-0.0043	0.0003	1.82E-35	154.4858
rs499600	T	G	0.15	-0.0037	0.0005	8.93E-15	60.1144
rs544169	A	G	0.74	0.0024	0.0004	9.98E-10	37.3492
rs55759218	A	G	0.27	-0.0039	0.0004	6.09E-24	101.8174
rs55808581	C	G	0.17	0.0027	0.0005	4.75E-09	34.2745
rs55938024	A	G	0.12	-0.0065	0.0006	1.37E-26	113.8695
rs6011067	C	G	0.92	0.0036	0.0006	4.16E-08	30.0761
rs6029632	A	G	0.4	0.002	0.0003	1.43E-08	32.1404
rs6088528	A	G	0.5	-0.0033	0.0003	9.61E-22	91.7915
rs6127099	A	T	0.72	-0.0051	0.0004	1.17E-36	159.9242
rs6135224	A	G	0.69	-0.002	0.0004	4.04E-08	30.1382
rs61927768	A	G	0.29	-0.0023	0.0004	5.36E-09	34.0352
rs623834	T	C	0.58	-0.0022	0.0004	2.90E-09	35.2426
rs62394289	A	G	0.12	0.0037	0.0005	3.23E-12	48.5283
rs62432759	A	G	0.78	-0.0025	0.0004	7.56E-09	33.3756
rs62491533	T	C	0.83	-0.0027	0.0005	2.11E-09	35.8795
rs6458868	T	C	0.65	-0.0021	0.0004	3.50E-09	34.9024
rs6481598	C	G	0.78	0.0023	0.0004	3.77E-08	30.2709
rs6546869	A	G	0.22	0.0061	0.0004	1.66E-48	214.2046
rs6555317	A	G	0.69	0.0024	0.0004	6.45E-09	33.7067
rs66473811	T	C	0.84	0.0031	0.0005	2.02E-10	40.4528
rs6667182	T	C	0.32	-0.0043	0.0004	2.22E-23	99.2572
rs67216675	T	G	0.32	0.0022	0.0004	1.75E-09	36.2214
rs67571561	T	C	0.96	0.0064	0.0009	7.64E-13	51.3665
rs6921580	C	G	0.41	0.0027	0.0004	1.61E-14	58.9558
rs6948759	T	C	0.21	-0.0026	0.0004	1.01E-09	37.291
rs6971211	T	C	0.41	-0.0029	0.0004	3.10E-15	62.208
rs700753	C	G	0.34	0.0033	0.0004	7.50E-20	83.1716
rs7084764	A	G	0.5	0.0026	0.0003	2.92E-14	57.7847
rs71606723	A	T	0.76	0.0029	0.0004	9.26E-13	50.9751
rs7185391	T	G	0.29	-0.0026	0.0004	1.15E-11	46.031
rs7188071	T	C	0.36	0.0024	0.0004	8.62E-12	46.6138
rs7203398	A	C	0.73	0.0027	0.0004	2.86E-12	48.7888
rs72714330	T	C	0.12	0.0037	0.0005	9.20E-12	46.4797
rs72995641	A	G	0.2	-0.0026	0.0004	1.39E-09	36.6932
rs73116829	A	G	0.11	-0.0043	0.0006	1.64E-13	54.3877
rs7326821	A	G	0.83	0.0026	0.0005	3.82E-08	30.2229
rs736820	A	G	0.37	-0.0021	0.0004	5.27E-09	34.1125
rs7514450	T	C	0.43	0.0022	0.0003	1.48E-10	41.0753
rs75267082	A	T	0.89	0.0034	0.0006	1.15E-09	37.0482
rs7543734	C	G	0.2	0.0031	0.0005	9.58E-11	41.9001
rs7565830	A	G	0.72	-0.0022	0.0004	8.77E-09	33.1064
rs7592697	T	C	0.65	-0.002	0.0004	3.18E-08	30.5931
rs7667050	T	C	0.47	0.002	0.0003	2.98E-09	35.2051
rs7719960	A	G	0.23	0.0026	0.0004	5.24E-10	38.5769
rs77924615	A	G	0.2	0.0096	0.0005	1.21E-99	449.0385
rs780094	T	C	0.38	0.0046	0.0004	4.16E-38	166.5656
rs78444298	A	G	0.019	-0.0107	0.0014	2.53E-14	58.067
rs78614739	T	C	0.17	0.0026	0.0005	2.06E-08	31.4338
rs78660602	A	G	0.9	-0.0057	0.0006	7.39E-22	92.3353
rs78986840	T	C	0.94	-0.0045	0.0007	1.37E-09	36.7145
rs79346194	A	G	0.69	-0.0021	0.0004	1.22E-08	32.454
rs7974833	T	C	0.76	-0.0032	0.0004	3.97E-15	61.7128
rs79760705	T	G	0.11	0.0056	0.0006	2.55E-24	103.5506
rs8028182	T	G	0.19	-0.0026	0.0004	6.74E-09	33.5985
rs80282103	A	T	0.92	0.0081	0.0006	2.58E-37	162.9422
rs8050794	T	C	0.29	0.0022	0.0004	2.03E-08	31.4547
rs807624	T	G	0.34	0.0034	0.0004	1.53E-20	86.3523
rs8101667	T	C	0.33	0.005	0.0004	2.19E-43	190.7828
rs881858	A	G	0.7	-0.0056	0.0004	1.15E-49	219.5514
rs929934	T	C	0.43	0.002	0.0004	2.16E-08	31.336
rs9375702	T	C	0.69	0.0025	0.0004	1.34E-11	45.741
rs9419939	A	G	0.2	0.0026	0.0004	5.31E-09	34.0825
rs9807656	T	C	0.9	-0.0034	0.0006	3.76E-09	34.7435
rs9838792	A	G	0.39	0.0031	0.0004	4.76E-19	79.5293
rs9868185	A	G	0.54	0.0027	0.0003	1.50E-14	59.0996
rs9894634	T	C	0.6	-0.0021	0.0003	1.69E-09	36.3026
