# Supplementary material for: Appraising the causal relationship between kidney function and hearing performance: a two-sample Mendelian randomization study
Source: Ren Fail. 2026 May 14;48(1):2663653. doi: 10.1080/0886022X.2026.2663653 (PMC13178041; doi:10.1080/0886022X.2026.2663653)
Supplement: Supplemental Material [file IRNF_A_2663653_SM2259.csv]

SNP	effect_	other_	eaf	beta	se	pval	F
	allele	allele
rs10224002	A	G	0.72	-0.1083	0.0102	2.65E-26	112.7344
rs1049518	A	G	0.38	0.0788	0.0094	5.42E-17	70.2743
rs11761603	T	C	0.3	-0.0674	0.0119	1.35E-08	32.0794
rs12205178	A	G	0.12	0.0931	0.014	3.09E-11	44.2225
rs13391258	T	C	0.24	-0.06	0.0108	2.74E-08	30.8642
rs1458038	T	C	0.31	-0.059	0.01	4.21E-09	34.81
rs17730281	A	G	0.23	-0.0869	0.011	2.68E-15	62.41
rs187355703	C	G	0.98	-0.1987	0.0312	1.80E-10	40.5589
rs1889937	A	G	0.63	-0.0624	0.01	5.15E-10	38.9376
rs2484639	A	G	0.51	-0.0774	0.0092	2.95E-17	70.7793
rs2580350	A	G	0.55	0.055	0.0098	1.69E-08	31.4973
rs35716097	T	C	0.32	0.0785	0.0105	8.20E-14	55.8934
rs3925584	T	C	0.56	0.08	0.0092	4.68E-18	75.6144
rs4871907	A	C	0.55	-0.0628	0.0097	9.91E-11	41.9156
rs62300825	A	G	0.2	-0.0949	0.0116	2.63E-16	66.9293
rs700221	A	G	0.59	-0.0719	0.0098	2.19E-13	53.8277
rs7178881	A	C	0.41	-0.0544	0.0092	4.14E-09	34.9641
rs77713116	C	G	0.65	-0.0752	0.0116	1.03E-10	42.0262
rs77924615	A	G	0.2	-0.2237	0.0128	6.38E-69	305.4302
rs7908590	C	G	0.93	-0.1343	0.0188	8.99E-13	51.0313
rs881858	A	G	0.7	0.0616	0.0101	1.19E-09	37.1979
rs9474801	A	G	0.34	0.0522	0.0096	4.61E-08	29.5664
