# Supplementary material for: Appraising the causal relationship between kidney function and hearing performance: a two-sample Mendelian randomization study
Source: Ren Fail. 2026 May 14;48(1):2663653. doi: 10.1080/0886022X.2026.2663653 (PMC13178041; doi:10.1080/0886022X.2026.2663653)
Supplement: Supplemental Material [file IRNF_A_2663653_SM2258.csv]

SNP	effect_	other_	eaf	beta	se	pval	F
	allele	allele
rs10019833	T	C	0.59	-0.0086	9.00E-04	4.97E-21	91.3086
rs10457487	A	C	0.48	0.0075	9.00E-04	1.96E-18	69.4444
rs1047891	A	C	0.31	-0.0059	0.001	6.40E-09	34.81
rs10874312	A	G	0.66	0.007	9.00E-04	1.73E-14	60.4938
rs11039216	T	C	0.52	0.0051	9.00E-04	3.52E-08	32.1111
rs11123169	T	C	0.67	-0.0055	9.00E-04	2.87E-09	37.3457
rs113120818	A	T	0.076	-0.0297	0.0016	3.60E-74	344.5664
rs11744018	A	G	0.31	0.0069	9.00E-04	1.54E-13	58.7778
rs11989898	A	G	0.85	-0.0095	0.0012	3.39E-15	62.6736
rs12908437	T	C	0.37	0.0059	9.00E-04	2.87E-11	42.9753
rs12940987	A	G	0.77	0.0059	0.001	1.86E-08	34.81
rs13087767	C	G	0.28	0.0068	0.001	8.35E-11	46.24
rs13127170	A	G	0.45	0.0059	0.001	2.00E-08	34.81
rs13230625	A	G	0.7	0.0134	0.0013	1.08E-26	106.2485
rs1484873	A	G	0.06	-0.0171	0.0019	7.75E-20	81
rs1551210	T	C	0.4	0.0063	9.00E-04	8.02E-13	49
rs1609783	A	G	0.53	0.0054	9.00E-04	8.05E-09	36
rs16853703	T	C	0.86	-0.0081	0.0013	9.19E-11	38.8225
rs1842076	T	C	0.72	-0.0067	9.00E-04	1.61E-12	55.4198
rs219781	T	G	0.25	-0.0065	0.001	8.10E-11	42.25
rs2229295	T	G	0.17	0.0102	0.0013	7.46E-16	61.5621
rs2238691	A	G	0.21	-0.0093	0.0011	6.13E-18	71.4793
rs2264750	T	C	0.3	0.0068	9.00E-04	3.69E-13	57.0864
rs269977	A	G	0.52	0.0064	9.00E-04	8.22E-14	50.5679
rs2755253	T	C	0.71	0.0078	9.00E-04	1.27E-16	75.1111
rs283562	T	G	0.43	-0.0075	9.00E-04	2.28E-18	69.4444
rs28631273	A	G	0.28	-0.0094	0.001	8.65E-23	88.36
rs28680305	A	G	0.35	-0.0076	0.0011	2.19E-12	47.7355
rs300143	A	G	0.57	0.0097	9.00E-04	9.00E-25	116.1605
rs34277475	A	C	0.2	-0.0082	0.0014	1.20E-08	34.3061
rs34773350	T	C	0.14	-0.0083	0.0012	2.90E-11	47.8403
rs35668759	A	C	0.84	0.0077	0.0012	5.51E-10	41.1736
rs3791760	T	C	0.75	0.0056	0.001	2.42E-08	31.36
rs3911726	A	G	0.49	0.005	9.00E-04	7.33E-09	30.8642
rs3925584	T	C	0.55	0.0096	9.00E-04	9.85E-29	113.7778
rs41301139	A	G	0.018	0.0433	0.0039	9.17E-29	123.2669
rs4567493	A	G	0.36	-0.005	9.00E-04	2.71E-08	30.8642
rs4886755	A	G	0.49	-0.0095	9.00E-04	1.73E-28	111.4198
rs4968247	T	C	0.67	-0.0086	9.00E-04	6.11E-21	91.3086
rs4976646	T	C	0.66	-0.0073	9.00E-04	2.91E-15	65.7901
rs4980786	T	C	0.57	0.0061	9.00E-04	1.27E-12	45.9383
rs55914958	T	C	0.33	-0.0072	9.00E-04	3.15E-15	64
rs56038390	A	G	0.67	-0.0061	0.001	6.41E-10	37.21
rs56411466	A	G	0.48	-0.0051	9.00E-04	4.66E-08	32.1111
rs60764613	T	G	0.15	0.0067	0.0012	2.87E-08	31.1736
rs635634	T	C	0.19	0.0077	0.0011	2.63E-12	49
rs6416861	T	C	0.74	-0.0062	0.001	2.28E-10	38.44
rs642803	T	C	0.46	0.0057	9.00E-04	2.42E-11	40.1111
rs6597862	A	C	0.24	-0.0058	0.001	8.33E-09	33.64
rs6709815	T	G	0.51	-0.0052	9.00E-04	3.26E-09	33.3827
rs6789987	T	C	0.27	0.0079	0.001	3.48E-14	62.41
rs6880621	A	G	0.52	-0.0055	9.00E-04	1.10E-10	37.3457
rs73114872	T	C	0.82	-0.009	0.0011	1.35E-15	66.9421
rs73555305	T	C	0.073	0.0133	0.0017	1.12E-15	61.2076
rs73728279	T	G	0.28	0.0145	0.0011	9.54E-43	173.7603
rs760077	A	T	0.41	0.0134	0.001	2.10E-44	179.56
rs77637678	A	G	0.035	0.0147	0.0024	1.78E-09	37.5156
rs77924615	A	G	0.2	-0.0124	0.0012	4.02E-25	106.7778
rs780094	T	C	0.39	0.005	9.00E-04	1.68E-08	30.8642
rs7974833	T	C	0.76	0.0092	0.0011	3.16E-18	69.9504
rs8106700	A	G	0.27	0.0059	0.001	5.54E-10	34.81
rs838144	T	C	0.52	0.009	9.00E-04	2.36E-24	100
rs9290867	A	T	0.32	-0.0163	9.00E-04	8.67E-71	328.0123
rs9572784	T	C	0.38	-0.0051	9.00E-04	6.86E-09	32.1111
rs963740	A	T	0.7	-0.0051	9.00E-04	4.25E-08	32.1111
rs9849724	T	G	0.54	-0.0047	9.00E-04	4.09E-08	27.2716
rs9926289	A	G	0.41	0.006	9.00E-04	7.38E-12	44.4444
rs998394	A	G	0.46	-0.0101	9.00E-04	1.75E-31	125.9383
